# Supplementary material for: Single-Cell RNA-seq Identifies Cell Subsets in Human Placenta That Highly Expresses Factors Driving Pathogenesis of SARS-CoV-2
Source: Front Cell Dev Biol. 2020 Aug 19;8:783. doi: 10.3389/fcell.2020.00783 (PMC7466449; doi:10.3389/fcell.2020.00783)
Supplement: Supplementary file 7 [file Table_1.xlsx]

## Sheet: COVID-19 interacting proteins 
List of COVID-19 interacting proteins. Data is from Gordon et al 2020
Gene List
AP3B1
BRD4
BRD2
CWC27
ZC3H18
SLC44A2
PMPCB
YIF1A
ATP1B1
ACADM
ETFA
STOM
GGCX
ATP6V1A
PSMD8
REEP5
PMPCA
ANO6
PITRM1
SLC30A9
FASTKD5
SLC30A7
TUBGCP3
COQ8B
SAAL1
REEP6
INTS4
SLC25A21
TUBGCP2
TARS2
RTN4
FAM8A1
AASS
AKAP8L
AAR2
BZW2
RRP9
PABPC1
CSNK2A2
CSNK2B
G3BP1
PABPC4
LARP1
FAM98A
SNIP1
UPF1
MOV10
G3BP2
DDX21
RBM28
RPL36
GOLGA7
ZDHHC5
POLA1
PRIM1
PRIM2
POLA2
COLGALT1
PKP2
AP2A2
GFER
ERGIC1
AP2M1
GRPEL1
TBCA
SBNO1
BCKDK
AKAP8
MYCBP2
SLU7
RIPK1
UBAP2L
TYSND1
PDZD11
PRRC2B
UBAP2
ZNF318
CRTC3
USP54
ZC3H7A
LARP4B
RBM41
TCF12
PPIL3
PLEKHA5
TBKBP1
CIT
HSBP1
PCNT
CEP43
PRKAR2A
PRKACA
PRKAR2B
RDX
CENPF
TLE1
TLE3
TLE5
GOLGA3
GOLGA2
GOLGB1
GRIPAP1
CEP350
PDE4DIP
CEP135
CEP68
CNTRL
ERC1
GCC2
CLIP4
NIN
CEP112
MIPOL1
USP13
GCC1
JAKMIP1
CDK5RAP2
AKAP9
GORASP1
FYCO1
C1orf50
CEP250
TBK1
HOOK1
NINL
GLA
IMPDH2
SIRT5
NUTF2
ARF6
RNF41
SLC27A2
EIF4E2
POR
RAP1GDS1
WASHC4
FKBP15
GIGYF2
IDE
TIMM10
ALG11
NUP210
TIMM29
DNAJC11
TIMM10B
TIMM9
HDAC2
GPX1
TRMT1
ATP5MG
ATP6AP1
SIGMAR1
ATP13A3
AGPS
CYB5B
ACSL3
CYB5R3
RALA
COMT
RAB5C
RAB7A
RAB8A
RAB2A
RAB10
RAB14
RHOA
RAB1A
GNB1
GNG5
LMAN2
MOGS
TOR1AIP1
MTARC1
QSOX2
HS2ST1
NDUFAF2
SCCPDH
SCARB1
NAT14
DCAKD
FAM162A
DNAJC19
SELENOS
PTGES2
RAB18
MPHOSPH10
SRP72
ATE1
NSD2
SRP19
SRP54
MRPS25
DDX10
LARP7
MEPCE
NGDN
EXOSC8
NARS2
NOL10
CCDC86
SEPSECS
EXOSC5
EXOSC3
AATF
HECTD1
MRPS2
MRPS5
EXOSC2
MRPS27
GTF2F2
FBN1
FBN2
NUP214
NUP62
DCAF7
EIF4H
NUP54
MIB1
SPART
NEK9
ZNF503
NUP88
NUP58
MAT2B
FBLN5
PPT1
CUL2
MAP7D1
THTPA
ZYG11B
TIMM8B
RBX1
ELOC
ELOB
HMOX1
TRIM59
ARL6IP6
VPS39
CLCC1
VPS11
SUN2
ALG5
STOML2
NUP98
RAE1
MTCH1
HEATR3
MDN1
PLOD2
TOR1A
STC2
PLAT
ITGB1
CISD3
COL6A1
PVR
DNMT1
LOX
PCSK6
INHBE
NPC2
MFGE8
OS9
NPTX1
POGLUT2
POGLUT3
ERO1B
PLD3
FOXRED2
CHPF
PUSL1
EMC1
GGH
ERLEC1
IL17RA
NGLY1
HS6ST2
SDF2
NEU1
GDF15
TM2D3
ERP44
EDEM3
SIL1
POFUT1
SMOC1
PLEKHF2
FBXL12
UGGT2
CHPF2
ADAMTS1
HYOU1
FKBP7
ADAM9
FKBP10
SLC9A3R1
CHMP2A
CSDE1
TOMM70
MARK3
MARK2
DPH5
DCTPP1
MARK1
PTBP2
BAG5
UBXN8
GPAA1
WFS1
ABCC1
F2RL1
SCAP
DPY19L1
TMEM97
SLC30A6
TAPT1
ERMP1
NLRX1
RETREG3
PIGO
FAR2
ECSIT
ALG8
TMEM39B
GHITM
ACAD9
NDFIP2
BCS1L
NDUFAF1
TMED5
NDUFB9
PIGS

## Sheet: Genes for ESCRT
List of genes involved in ESCRT. Data is from Ahmed et al. 2019
Gene List
HGS
MVB12A
MVB12B
STAM
STAM2
TSG101
VPS28
VPS37A
VPS37B
VPS37C
SNF8
VPS25
VPS36
CHMP1A
CHMP1B
CHMP2A
CHMP2B
CHMP3
CHMP4A
CHMP4B
CHMP4C
CHMP6
IST1
SDK1
VPS4A
VPS4B
VTA1

## Sheet: Genes for viral replication
List of genes involved in SARS virus replication in host cells. Data is from Wilde et al. 2017
Gene List
PTBP2
ACO1
ACO2
PABPC1
PABPC3
PABPC4
EPRS
RARS2
SND1
ANXA2
HNRNPA0
HNRNPA3
HNRNPA2B1
SYNCRIP
HNRNPAB
HNRNPU
ZCRB1
DNAJA1
DNAJA2
DNAJA3
DNAJA4
HSPA1B
HSPA1L
HSPA2
HSPA5
HSPA6
HSPA14
HSPD1
HSPA1A
NONO

## Sheet: Genes for viral reponse
List of genes involved in viral response. Data is from NCBI gene database with keywords “(Host Genes AND Viral Replication) AND "Homo sapiens" accessed on 22/3/2020
Gene List
HLA-DRB1
EGFR
RELA
AKT1
MYC
APOE
IL10
KRAS
TNF
STAT1
HLA-B
ERBB2
FOS
TP53
SRC
STAT3
HMGA2
NFKB1
HRAS
CDKN2A
APOBEC3G
CXCR4
IFNG
PPARG
VEGFA
MAPK1
HLA-C
MMP9
CD4
ICAM1
CCL2
TGFB1
LDLR
IL4
IL6
CXCL8
IRF5
VDR
PPIA
JUN
CCR5
MBL2
ABCG2
IKZF1
TNFAIP3
TCF7L2
HCFC1
CFH
NOD2
FMR1
CD209
TLR4
PML
CTNNB1
TLR2
GAS5
FCGR2A
DDX58
CCL5
ATM
SP1
PF4
IL2
GC
HLA-DQB1
IFNL3
MIR17HG
IFNB1
IFIH1
BCL2
IRF1
TLR3
IL12B
MICB
RAC1
EIF2AK2
RB1
SIRT1
LTF
PTGS2
APOBEC3C
PTEN
CD274
TNFRSF1A
HLA-A
MTOR
CDKN1A
HLA-DRA
SMARCB1
IL17A
CDK2
TERT
TNIP1
PARP1
IRF3
PDCD1
SERPINA1
HNF4A
CCNT1
HDAC1
ATG5
EP300
IL13
BRD4
MAPK3
CAV1
HIF1A
HMGB1
PTK2
ADAR
SAMHD1
SOCS1
CDK1
IRF8
DDX3X
TRIM28
CEBPB
DNMT1
DHX9
ATR
FOXP3
IL22
TLR9
XRCC1
IL12A
NFE2L2
ATG16L1
APOBEC3B
CCND1
IFNA1
MAVS
IL18
MIR155
RXRA
STING1
STAT5A
FCGR3A
MX1
CXCL10
EIF2AK4
APOBEC3F
HSPA1A
LGALS9
MMP2
NUP153
UBE2L3
IFITM3
CDC42
ITGB3
CTLA4
PRKN
DICER1
CDK9
MIR122
IL7R
TNPO3
ANXA2
FAS
PRKCD
SERPINE1
HSPA8
CASP3
TRIM5
MAPT
TET2
SNCA
PIK3CA
IFIT1
CALCA
IL21
CD81
CREB1
AICDA
DNMT3A
CAMP
HSP90AA1
RHOA
HSPD1
HTR2A
MIR21
BACH2
HLA-G
SOD1
CLEC4M
C3
IL32
FGFR1
IL1A
KPNA2
MUC1
MIR146A
DPP4
NR5A2
PSIP1
FYN
MICA
HSPA5
TNFSF10
CREBBP
DYRK1A
CTCF
SOCS3
CYP3A4
STAT5B
CCR2
IFI16
IDO1
CD46
IFNL4
CD80
IL6ST
BCL2L1
IRF7
RPS6KB1
VIM
CCL3
XPO1
PRKDC
TLR7
GAS6
USF1
XRCC6
PI4KA
TNFRSF14
MRC1
TBK1
CEBPA
TIMP1
MYD88
VCP
TNFRSF4
OAS1
RNASEL
MIF
NUP98
IFNA2
HGF
LGALS3
KLRK1
MAPK8
SRPK1
HSPA4
GRB2
HNRNPK
IL15
MIR221
CD55
CAV2
ELAVL1
RSAD2
ZC3H12A
SCARB1
STAT6
IFNAR1
CXCR1
RANBP2
KAT2B
CIITA
AGO2
ACE2
IL24
TRAF6
CHMP4B
CACNA1C
HNF1A
GRK2
KLF4
BECN1
TGFBR2
APOBEC3A
IGF2R
LTA
PPIB
NCAM1
OSM
P2RX7
SLC2A1
TNFRSF6B
PTPN2
MIR29A
CGAS
PRKCA
EGR1
CR1
PTBP1
KDM1A
TBP
MAP2K1
OASL
ERN1
HNRNPA1
PLG
S100A9
GAPDH
SQSTM1
HSPA1B
ZFP36
G3BP1
HAMP
SKP2
CTSB
MIR222
TYRO3
BAD
CCL4
G6PD
TNFRSF1B
SSB
HAVCR2
UBE2I
JAK1
CALR
PIN1
IKBKG
GZMB
FKBP5
RAN
RAB7A
DDX5
ITGB2
PABPC1
PAK1
KAT2A
NUP62
IFNL1
XRCC5
EIF4E
STAT2
GSN
ERCC5
TARBP2
CCNA2
IL33
IL7
CXADR
KPNB1
VAPB
CFL1
APOL1
BCL2L11
TLR8
DCAF1
FASN
USP7
BAK1
NECTIN1
FADD
EFNB2
ROCK2
HNRNPD
SLPI
PCBP1
NFAT5
CR2
DAG1
NUP214
MAP3K7
HSPA6
PROX1
RIPK1
EIF2S1
DEFA1
SLC10A1
HDAC6
NLRP1
ANXA1
TXN
SETD2
SPRED1
PRKCZ
IRAK1
NEDD4L
DEFB1
SNW1
TRIM32
SP100
PPP1CA
TPR
ERCC3
CHUK
MIR223
SUMO2
SRF
EIF4G1
TBX21
TFAP4
SRPK2
PHB
ZNRD1
TRIM22
IFI27
DDX39B
DNM2
CSK
MIR203A
CCL3L1
AIM2
TXNRD1
DEFA5
ACTC1
PVR
HSP90AB1
LAMTOR5
KIR3DS1
HSP90B1
CD38
SLC1A5
CCL8
INPP5E
PLA2G4A
DDX11
DHX58
LILRB1
TRIM8
MIR130A
MAP1LC3B
CRTC3
ITGA4
HNRNPU
RAD21
MAP3K14
SLC40A1
CBFB
SFPQ
STOM
NONO
ADARB1
CTDP1
WDR5
FPR2
PRKRA
TBC1D20
ZBP1
SRSF3
SUMO3
HACD3
SLC3A2
SLC29A1
SORBS3
PSMB8
TICAM1
CASP7
CEBPG
SP110
RPS6KA4
ABCE1
CREB3
MIR33A
APOBEC3D
CD8A
MATR3
CPSF6
PLD2
FCN2
UVRAG
UBQLN1
TIA1
AP2M1
RAB6A
POLR2K
ANP32A
INPP5K
NLK
EBI3
IL36G
RPS6KA5
NLRC5
LAIR1
CCL1
BIK
MIR217
MIR197
PPIE
TUFM
TIAL1
RNF216
POU2F3
PPP3R1
METTL3
MELK
RBM38
TRDMT1
CIB2
ICAM4
SEPTIN6
FUCA2
NEWENTRY

## Sheet: Cluster Gene List
List of ACE2+ TMPRSS2+ viral response genes clustered in STB and EVT.
Cluster 1	Cluster 2	Cluster 3	Cluster 4
HLA-DRB1	EGFR	MYC	FOS
AKT1	RELA	STAT1	PPIA
APOE	STAT3	HLA-B	TCF7L2
IL10	LDLR	PPARG	RAC1
KRAS	TNFAIP3	HLA-C	CAV1
TNF	FMR1	JUN	HMGB1
ERBB2	CTNNB1	DDX58	DDX3X
TP53	GAS5	IFIH1	MMP2
SRC	CCL5	EIF2AK2	UBE2L3
HMGA2	IRF1	RB1	IFITM3
NFKB1	PTEN	PARP1	CDC42
HRAS	CD274	MAPK3	ANXA2
CDKN2A	TNFRSF1A	PTK2	SERPINE1
APOBEC3G	CDKN1A	DNMT1	HSPA8
CXCR4	SMARCB1	MX1	HSP90AA1
IFNG	IRF3	EIF2AK4	RHOA
VEGFA	HDAC1	IFIT1	HLA-G
MAPK1	ATG5	CD81	SOD1
MMP9	BRD4	FGFR1	DPP4
CD4	ADAR	SOCS3	HSPA5
ICAM1	CEBPB	OAS1	TNFSF10
CCL2	DHX9	TGFBR2	CD46
TGFB1	NFE2L2	MAP2K1	IL6ST
IL4	HSPA1A	ZFP36	XRCC6
IL6	TNPO3	SKP2	TIMP1
CXCL8	HSPD1	JAK1	LGALS3
IRF5	RPS6KB1	APOL1	GRB2
VDR	PRKDC	SLPI	HNRNPK
CCR5	TBK1	SP100	CD55
MBL2	VCP	SLC1A5	CAV2
ABCG2	SRPK1	SORBS3	SLC2A1
IKZF1	HSPA4	PSMB8	GAPDH
HCFC1	SCARB1	SP110	SQSTM1
CFH	IFNAR1		CTSB
NOD2	KLF4		BAD
CD209	PTPN2		SSB
TLR4	EGR1		CALR
PML	PTBP1		RAN
TLR2	HNRNPA1		RAB7A
FCGR2A	S100A9		DDX5
ATM	HSPA1B		PABPC1
SP1	G3BP1		XRCC5
PF4	UBE2I		GSN
IL2	PIN1		CFL1
GC	PAK1		PCBP1
HLA-DQB1	EIF4E		ANXA1
IFNL3	STAT2		TXN
IFNB1	TARBP2		SUMO2
BCL2	HNRNPD		IFI27
TLR3	NFAT5		PVR
IL12B	DAG1		HSP90AB1
MICB	MAP3K7		LAMTOR5
SIRT1	EIF2S1		HSP90B1
LTF	SNW1		MAP1LC3B
PTGS2	PPP1CA		SRSF3
APOBEC3C	TPR		AP2M1
HLA-A	EIF4G1		POLR2K
MTOR	SRPK2		EBI3
HLA-DRA	PHB		FUCA2
IL17A	DNM2
CDK2	TXNRD1
TERT	HNRNPU
TNIP1	RAD21
PDCD1	SFPQ
SERPINA1	STOM
HNF4A	NONO
CCNT1	PRKRA
EP300	SUMO3
IL13	HACD3
HIF1A	SLC3A2
SAMHD1	CASP7
SOCS1	CEBPG
CDK1	CREB3
IRF8	MATR3
TRIM28	CPSF6
ATR	UBQLN1
FOXP3	TIA1
IL22	RAB6A
TLR9	PPIE
XRCC1	TUFM
IL12A
ATG16L1
APOBEC3B
CCND1
IFNA1
MAVS
IL18
RXRA
STAT5A
FCGR3A
CXCL10
APOBEC3F
LGALS9
NUP153
ITGB3
CTLA4
DICER1
CDK9
IL7R
FAS
PRKCD
CASP3
TRIM5
MAPT
TET2
SNCA
PIK3CA
CALCA
IL21
CREB1
AICDA
DNMT3A
CAMP
HTR2A
BACH2
CLEC4M
C3
IL32
IL1A
KPNA2
MUC1
NR5A2
PSIP1
FYN
MICA
CREBBP
DYRK1A
CTCF
CYP3A4
STAT5B
CCR2
IFI16
IDO1
IFNL4
CD80
BCL2L1
IRF7
VIM
CCL3
XPO1
TLR7
GAS6
USF1
PI4KA
TNFRSF14
MRC1
CEBPA
MYD88
TNFRSF4
RNASEL
MIF
NUP98
IFNA2
HGF
KLRK1
MAPK8
IL15
ELAVL1
RSAD2
ZC3H12A
STAT6
CXCR1
RANBP2
KAT2B
CIITA
AGO2
ACE2
IL24
TRAF6
CHMP4B
CACNA1C
HNF1A
GRK2
BECN1
APOBEC3A
IGF2R
LTA
PPIB
NCAM1
OSM
P2RX7
TNFRSF6B
PRKCA
CR1
KDM1A
TBP
OASL
ERN1
PLG
HAMP
TYRO3
CCL4
G6PD
TNFRSF1B
HAVCR2
IKBKG
GZMB
FKBP5
ITGB2
KAT2A
NUP62
IFNL1
ERCC5
CCNA2
IL33
IL7
CXADR
KPNB1
VAPB
BCL2L11
TLR8
DCAF1
FASN
USP7
BAK1
NECTIN1
FADD
EFNB2
ROCK2
CR2
NUP214
HSPA6
PROX1
RIPK1
DEFA1
SLC10A1
HDAC6
NLRP1
SETD2
SPRED1
PRKCZ
IRAK1
NEDD4L
DEFB1
TRIM32
ERCC3
CHUK
SRF
TBX21
TFAP4
ZNRD1
TRIM22
DDX39B
CSK
CCL3L1
AIM2
DEFA5
ACTC1
CD38
CCL8
INPP5E
PLA2G4A
DDX11
DHX58
LILRB1
TRIM8
CRTC3
ITGA4
MAP3K14
SLC40A1
CBFB
ADARB1
CTDP1
WDR5
FPR2
TBC1D20
ZBP1
SLC29A1
TICAM1
RPS6KA4
ABCE1
APOBEC3D
CD8A
PLD2
FCN2
UVRAG
ANP32A
INPP5K
NLK
IL36G
RPS6KA5
NLRC5
LAIR1
CCL1
BIK
TIAL1
RNF216
POU2F3
PPP3R1
METTL3
MELK
RBM38
TRDMT1
CIB2
ICAM4
